# Supplementary material for: Mass Cytometric Analysis of Early-Stage Mycosis Fungoides
Source: Cells. 2022 Mar 22;11(7):1062. doi: 10.3390/cells11071062 (PMC8997708; doi:10.3390/cells11071062)
Supplement: Supplementary file 1 [file cells-11-01062-s001.zip]

Archive with 1 entries (1 files):
- cells-1600054-supplementary.pdf
